# Supplementary material for: Metformin Affects Cardiac Arachidonic Acid Metabolism and Cardiac Lipid Metabolite Storage in a Prediabetic Rat Model
Source: Int J Mol Sci. 2021 Jul 19;22(14):7680. doi: 10.3390/ijms22147680 (PMC8305829; doi:10.3390/ijms22147680)
Supplement: Supplementary file 1 [file ijms-22-07680-s001.zip]

Archive with 1 entries (1 files):
- ijms-1267151-supplementary.pdf
